# Supplementary material for: SLUG Directs the Precursor State of Human Brain Tumor Stem Cells
Source: Cancers (Basel). 2019 Oct 24;11(11):1635. doi: 10.3390/cancers11111635 (PMC6895861; doi:10.3390/cancers11111635)
Supplement: Supplementary file 1 [file cancers-11-01635-s001.zip]

Archive with 3 entries (3 files):
- cancers-610664-supplement-final.docx
- Table S1.xlsx
- Table S2.xlsx
