# Supplementary material for: SLUG Directs the Precursor State of Human Brain Tumor Stem Cells
Source: Cancers (Basel). 2019 Oct 24;11(11):1635. doi: 10.3390/cancers11111635 (PMC6895861; doi:10.3390/cancers11111635)
Supplement: Supplementary file 1 [file cancers-11-01635-s001.zip › Table S1.xlsx]

## Sheet: Sheet1
Stem-like	Progenitor-like	Proneural	Mesenchymal	STAT3	EMT
ZNF713	UNC5C	PAK3	SERPINA1	NOS2	MMP2
XYLT1	TTF2	FGF9	CSTA	HGF	COPZ2
TTC9	TGIF2	GRID2	LILRB2	VIM	DCN
TSPAN11	TFAP4	GABRA3	TRPM2	TNFRSF1B	SNAI2
TPPP	TCF7L2	CLGN	MSR1	FOXP3	VCAN
TOX	TBC1D4	SORCS3	LAPTM5	RORA	COL11A1
TNFRSF21	TAF1D	PLCB4	LCP2	PTGS2	NUAK1
TMOD1	RCC1	MYT1	KYNU	FSCN1	FAP
TMEM35	RCAN3	GRIA2	SYNGR2	HSP90AA1	C1QTNF3
TDRD7	POLR3G	SLC1A1	NCF2	MMP2	EPYC
TCN2	PDE7B	RAB33A	LY96	BIRC5	NOX4
TCEAL3	OAS3	DPF1	CAST	ICAM1	NID2
SYT14	OAS1	CA10	ACPP	HSP90AB1	MMP11
SUSD1	NIPAL3	SOX10	NCF4	HIF1A	LGALS1
STOX2	MAGI2	MATR3	AMPD3	MMP9	TIMP3
STMN4	LCP1	CXXC4	MGST2	TIMP1	MXRA5
SOWAHC	KLHL9	PFN2	FCGR2B	TGFB1	CRISPLD2
SLFN13	ISG15	MPPED2	MVP	CCND1	COMP
SLC45A1	FUOM	CDK5R1	CHI3L1	IFNG	PCOLCE
SLC35F1	F12	PCDH11X	SERPINE1	NANOG	SFRP4
SLC22A17	ELK3	FLRT1	CASP4	VEGFA	AEBP1
SHROOM1	DLGAP1	IL1RAPL1	IL1R1	POMC	ASPN
SHC2	CHSY3	GSK3B	FMNL1	STAT1	ACTA2
SH2D3C	CABLES1	MMP16	CASP1	RHOU	COL1A1
SCG3	BMP2	ARHGEF9	PTPN6	FOXO3	LOX
RNF180	ALDOC	ZEB2	TNFAIP8	TWIST1	SPARC
RGS7BP	AK4	NRXN1	C1orf54	CDKN1A	PDGFRB
RGS12		NOL4	STAT6	CRP	FN1
RGAG4		HDAC2	RUNX2	IL6	PRRX1
RADIL		ALCAM	TNFAIP3	IL10	GLT8D2
RAB3IP		EPHB1	PROCR	MYC	INHBA
RAB39B		MYB	STXBP2	PIM1	PLAU
PTPRN2		E2F3	S100A4	FGF2	COL10A1
PPP1R14C		FAM110B	HEXB	AKT1	TNFAIP6
PPFIA2		SEC61A2	LRRFIP1	RORC	COL5A1
PMP2		VEZF1	BLVRB	MCL1	SERPINF1
PHLDA3		CASK	MAFB	PIK3R1	POSTN
PDE9A		ATP1A3	TLR4	LCN2	LOXL2
PCDHG (metagene)		FHOD3	RELB	ZEB1	SULF1
PCDHA (metagene)		CDC7	ARSJ	MMP3	LUM
PCDH10		NRXN2	COL8A2	FOXO1	CDH11
PAK3		DUSP26	ALDH3B1	BATF	COL6A2
NXPH1		REEP1	RAB27A	IL6R	RCN3
NLGN4X		SOX4	RBMS1	MUM1	CTSK
NAP1L5		CDC25A	UCP2	CCL5	ADAM12
MT1F		RBPJ	BNC2	CDC25A	EDNRA
MRAP2		CKB	SP100	S1PR1	SPOCK1
MPP2		SPTBN2	SEC24D	JUNB	THY1
MEGF11		ATAD5	PLK3	BCL2L1	OLFML2B
MATN2		TOX3	CD4	BCL2	COL6A3
MAP9		HMGB3	PLAUR	SAA1	COL1A2
MAP1A		GNG4	SH2B3	SOX2	FBN1
MAOB		LRRTM4	ARHGAP29	MUC1	GREM1
MAGEE1		NCAM1	RAB11FIP1	MMP1	RAB31
LURAP1		PCDH11Y	TRADD	TNF	COL3A1
LRRC4C		MYO10	POLD4	HSPA1A	LRRC15
KNDC1		MAST1	SCPEP1		C7orf10
KIF5C		RALGPS1	TCIRG1		BGN
KIF5A		STMN4	SRPX2		THBS2
KIAA1211L		P2RX7	PLS3		MFAP5
KCNMB4		C1orf61	ELF4		ITGBL1
KCNIP2		GPM6A	PLAU		COL5A2
KCNIP1		CSPG5	TRIM22		TMEM158
KCND3		CBX1	ARPC1B
GRIN2D		NLGN3	LGALS3
GRIN2B		ABAT	CEBPB
GRIK5		MARCKS	CLCF1
GRIK4		SLCO5A1	ITGA4
GPC1		PPM1D	LTBP2
GCNT2		HRASLS	SHC1
GALNTL1		DPP6	TNFRSF1A
GALC		TTYH1	GNA15
FST		ZNF184	TES
FRMD4A		CSNK1E	PIGP
FGF1		YPEL1	GRN
FBLN7		TOPBP1	MFSD1
FAM19A5		MTSS1	HEXA
FAM125B		TAF5	ADAM12
EXD2		BCL7A	RABGAP1L
ERBB4		MAPT	SAT1
EFNB3		TSPAN3	IFI30
EFHD1		PURG	CD14
DOCK3		PODXL2	S100A13
DNER		ACTR1A	MYH9
DCX		RALGPS2	MYO1F
CPQ		STMN1	VAMP5
CLCN4		TMCC1	CLEC2B
CELF2		RUFY3	FCGR2A
CDO1		ERBB3	TRIM38
CADM3		PAFAH1B3	CTSC
CACNA1H		MCM10	ANXA2
CACNA1C		PDE10A	SFT2D2
CA8		KIF21B	TMBIM1
C10orf90		CHD7	FHOD1
BEX1		DGKI	YAP1
ATP2B2		DBN1	P4HA2
ATCAY		NKX2-2	FNDC3B
ARHGEF9		PPM1E	NPC2
ANKS1B		TTC3	MAN1A1
ANKRD6		SCG3	CTSB
ANGPTL2		CRMP1	CLIC1
AMZ1		SRGAP3	ASL
AKAP6		SOX11	CDCP1
AHRR		RAD21	DCBLD2
ADAM12		EPB41	RRAS
ACSS3		MLLT11	TGOLN2
AC025263.3		DCX	ACSL1
ABHD2		SOX2	LHFPL2
ABCA1		SEZ6L	RAB32
		DPYSL4	GCNT1
		MARCKSL1	RHOG
		SATB1	NRP1
		PELI1	MGAT1
		DNM3	ANXA1
		RAP2A	DOK3
		ZNF510	TLR2
		NCALD	CASP5
		KLRK1	VDR
		BCOR	HFE
		BCAN	MAPK13
		ZNF286A	PYGL
		MMP15	LGALS1
		MAP2	SLC10A3
		BEX1	FURIN
		FXYD6	SLC16A3
		ICK	ITGA5
		TOP2B	IQGAP1
		FBXO21	SWAP70
		HOXD3	CASP8
		ZNF804A	LTBP1
		OLIG2	IL4R
		LRP6	ICAM3
		ASCL1	RBKS
		SCN3A	DSE
		CLASP2	SLC11A1
		CRB1	ZNF217
		AMOTL2	WWTR1
		ZNF711	EMP3
		WASF1	ANXA4
		GSTA4	CD2AP
		C1QL1	MAN2A1
		ZNF248	EHD2
		GADD45G	EFEMP2
		CNTN1	CYBRD1
		DLL3	C5AR1
		VAX2	TIMP1
		KLRC3	MAN2B1
		KLRC4	SYPL1
		TMEFF1	LAIR1
		GPR17	MRC2
		NR0B1	WIPF1
			S100A11
			DAB2
			STAB1
			COPZ2
			IGFBP6
			COL5A1
			ENG
			ITGAM
			TNFRSF1B
			FES
			LAMB1
			CNN2
			TGFBR2
			THBS1
			LOX
			ALOX5
			BATF
			COL1A2
			CTSZ
			FHL2
			HK3
			ITGB2
			LCP1
			LILRB3
			LY75
			NOD2
			PDPN
			PHF11
			PTGER4
			PTPN22
			PTPRC
			SIGLEC9
			ST14
			TGFBI
			THBD
			TNFRSF11A
			BDKRB2
			CCR5
			DSC2
			FOLR2
			FXYD5
			IL15RA
			MS4A4A
			RAC2
			SIGLEC7
			SLAMF8
			TEC
