# Supplementary material for: SLUG Directs the Precursor State of Human Brain Tumor Stem Cells
Source: Cancers (Basel). 2019 Oct 24;11(11):1635. doi: 10.3390/cancers11111635 (PMC6895861; doi:10.3390/cancers11111635)
Supplement: Supplementary file 1 [file cancers-11-01635-s001.zip › Table S2.xlsx]

## Sheet: GOPROCESS BT50 SLUG_OE
GO Term	Description	P-value	FDR q-value	Enrichment	N	B	n2	b3	Genes
GO:0032502	developmental process	1.65e-11	2.56e-07	2	19633	4777	160	78	[HES5 - hairy and enhancer of split 5 (drosophila), FJX1 - four jointed box 1 (drosophila), ATP2B1 - atpase, ca++ transporting, plasma membrane 1, CTTN - cortactin, ATP2A2 - atpase, ca++ transporting, cardiac muscle, slow twitch 2, CREG1 - cellular repressor of e1a-stimulated genes 1, GSN - gelsolin, ELN - elastin, SPOCK1 - sparc/osteonectin, cwcv and kazal-like domains proteoglycan (testican) 1,…
GO:0009653	anatomical structure morphogenesis	3.43e-11	2.67e-07	3.39	19633	1340	160	37	[HES5 - hairy and enhancer of split 5 (drosophila), CITED1 - cbp/p300-interacting transactivator, with glu/asp-rich carboxy-terminal domain, 1, FGFRL1 - fibroblast growth factor receptor-like 1, CTTN - cortactin, ELN - elastin, PDGFRA - platelet-derived growth factor receptor, alpha polypeptide, CYFIP2 - cytoplasmic fmr1 interacting protein 2, WWTR1 - ww domain containing transcription regulator …
GO:0048856	anatomical structure development	2.75e-10	1.43e-06	2.25	19633	3216	160	59	[HES5 - hairy and enhancer of split 5 (drosophila), ATP2B1 - atpase, ca++ transporting, plasma membrane 1, ATP2A2 - atpase, ca++ transporting, cardiac muscle, slow twitch 2, CREG1 - cellular repressor of e1a-stimulated genes 1, GSN - gelsolin, SPOCK1 - sparc/osteonectin, cwcv and kazal-like domains proteoglycan (testican) 1, WWTR1 - ww domain containing transcription regulator 1, GCNT2 - glucosam…
GO:0045595	regulation of cell differentiation	6.13e-10	2.38e-06	2.83	19633	1779	160	41	[HES5 - hairy and enhancer of split 5 (drosophila), CITED1 - cbp/p300-interacting transactivator, with glu/asp-rich carboxy-terminal domain, 1, CTTN - cortactin, P4HTM - prolyl 4-hydroxylase, transmembrane (endoplasmic reticulum), ARSB - arylsulfatase b, SPOCK1 - sparc/osteonectin, cwcv and kazal-like domains proteoglycan (testican) 1, PDGFRA - platelet-derived growth factor receptor, alpha polyp…
GO:0009887	animal organ morphogenesis	2.08e-09	6.48e-06	5.16	19633	476	160	20	[FOXC1 - forkhead box c1, MATN3 - matrilin 3, GNAS - gnas complex locus, MMP14 - matrix metallopeptidase 14 (membrane-inserted), FOXF2 - forkhead box f2, RUNX2 - runt-related transcription factor 2, ELN - elastin, COL5A2 - collagen, type v, alpha 2, CCL2 - chemokine (c-c motif) ligand 2, TGFBR2 - transforming growth factor, beta receptor ii (70/80kda), PDGFRA - platelet-derived growth factor rece…
GO:0050793	regulation of developmental process	2.29e-09	5.93e-06	2.37	19633	2594	160	50	[HES5 - hairy and enhancer of split 5 (drosophila), CTTN - cortactin, P4HTM - prolyl 4-hydroxylase, transmembrane (endoplasmic reticulum), SPOCK1 - sparc/osteonectin, cwcv and kazal-like domains proteoglycan (testican) 1, WWTR1 - ww domain containing transcription regulator 1, GCNT2 - glucosaminyl (n-acetyl) transferase 2, i-branching enzyme (i blood group), DCN - decorin, SOSTDC1 - sclerostin do…
GO:0007167	enzyme linked receptor protein signaling pathway	3.19e-09	7.09e-06	4.34	19633	650	160	23	[ANGPT1 - angiopoietin 1, DDIT4 - dna-damage-inducible transcript 4, RGMB - rgm domain family, member b, FOXC1 - forkhead box c1, CITED1 - cbp/p300-interacting transactivator, with glu/asp-rich carboxy-terminal domain, 1, MPZL1 - myelin protein zero-like 1, FGFRL1 - fibroblast growth factor receptor-like 1, EPHA5 - eph receptor a5, RUNX2 - runt-related transcription factor 2, TGFBR2 - transformin…
GO:0007166	cell surface receptor signaling pathway	3.56e-09	6.92e-06	2.54	19633	2127	160	44	[HES5 - hairy and enhancer of split 5 (drosophila), RGMB - rgm domain family, member b, DDIT4 - dna-damage-inducible transcript 4, CITED1 - cbp/p300-interacting transactivator, with glu/asp-rich carboxy-terminal domain, 1, ITGA7 - integrin, alpha 7, FGFRL1 - fibroblast growth factor receptor-like 1, IL13RA1 - interleukin 13 receptor, alpha 1, PDGFRA - platelet-derived growth factor receptor, alph…
GO:2000026	regulation of multicellular organismal development	1.29e-08	2.24e-05	2.51	19633	2055	160	42	[HES5 - hairy and enhancer of split 5 (drosophila), CITED1 - cbp/p300-interacting transactivator, with glu/asp-rich carboxy-terminal domain, 1, CTTN - cortactin, P4HTM - prolyl 4-hydroxylase, transmembrane (endoplasmic reticulum), ARSB - arylsulfatase b, SPOCK1 - sparc/osteonectin, cwcv and kazal-like domains proteoglycan (testican) 1, PHLDB1 - pleckstrin homology-like domain, family b, member 1,…
GO:0007165	signal transduction	1.48e-07	0.000231	1.79	19633	4588	160	67	[HES5 - hairy and enhancer of split 5 (drosophila), RGMB - rgm domain family, member b, KIFAP3 - kinesin-associated protein 3, ATP2A2 - atpase, ca++ transporting, cardiac muscle, slow twitch 2, GSN - gelsolin, IL13RA1 - interleukin 13 receptor, alpha 1, WWTR1 - ww domain containing transcription regulator 1, GCNT2 - glucosaminyl (n-acetyl) transferase 2, i-branching enzyme (i blood group), SOSTDC…
GO:0007178	transmembrane receptor protein serine/threonine kinase signaling pathway	1.51e-07	0.000214	7.94	19633	170	160	11	[RGMB - rgm domain family, member b, CITED1 - cbp/p300-interacting transactivator, with glu/asp-rich carboxy-terminal domain, 1, GCNT2 - glucosaminyl (n-acetyl) transferase 2, i-branching enzyme (i blood group), COL3A1 - collagen, type iii, alpha 1, SOSTDC1 - sclerostin domain containing 1, FSTL1 - follistatin-like 1, LEF1 - lymphoid enhancer-binding factor 1, KLF10 - kruppel-like factor 10, LTBP…
GO:0048701	embryonic cranial skeleton morphogenesis	2.03e-07	0.000263	23.01	19633	32	160	6	[GNAS - gnas complex locus, MMP14 - matrix metallopeptidase 14 (membrane-inserted), RUNX2 - runt-related transcription factor 2, SIX1 - six homeobox 1, TGFBR2 - transforming growth factor, beta receptor ii (70/80kda), PDGFRA - platelet-derived growth factor receptor, alpha polypeptide]
GO:0051239	regulation of multicellular organismal process	2.11e-07	0.000252	2.04	19633	3069	160	51	[HES5 - hairy and enhancer of split 5 (drosophila), ATP2B1 - atpase, ca++ transporting, plasma membrane 1, CTTN - cortactin, ATP2A2 - atpase, ca++ transporting, cardiac muscle, slow twitch 2, P4HTM - prolyl 4-hydroxylase, transmembrane (endoplasmic reticulum), SPOCK1 - sparc/osteonectin, cwcv and kazal-like domains proteoglycan (testican) 1, WWTR1 - ww domain containing transcription regulator 1,…
GO:0007155	cell adhesion	2.4e-07	0.000266	3.31	19633	889	160	24	[ADAMTS12 - adam metallopeptidase with thrombospondin type 1 motif, 12, ANGPT1 - angiopoietin 1, HES5 - hairy and enhancer of split 5 (drosophila), RGMB - rgm domain family, member b, ITGA7 - integrin, alpha 7, FGFRL1 - fibroblast growth factor receptor-like 1, ATP2A2 - atpase, ca++ transporting, cardiac muscle, slow twitch 2, GNAS - gnas complex locus, CCL2 - chemokine (c-c motif) ligand 2, SPOC…
GO:0022610	biological adhesion	2.71e-07	0.000281	3.29	19633	895	160	24	[ADAMTS12 - adam metallopeptidase with thrombospondin type 1 motif, 12, ANGPT1 - angiopoietin 1, HES5 - hairy and enhancer of split 5 (drosophila), RGMB - rgm domain family, member b, ITGA7 - integrin, alpha 7, FGFRL1 - fibroblast growth factor receptor-like 1, ATP2A2 - atpase, ca++ transporting, cardiac muscle, slow twitch 2, GNAS - gnas complex locus, CCL2 - chemokine (c-c motif) ligand 2, SPOC…
GO:0006928	movement of cell or subcellular component	2.8e-07	0.000272	2.78	19633	1323	160	30	[DDIT4 - dna-damage-inducible transcript 4, CTTN - cortactin, KIFAP3 - kinesin-associated protein 3, ARSB - arylsulfatase b, SPOCK1 - sparc/osteonectin, cwcv and kazal-like domains proteoglycan (testican) 1, PDGFRA - platelet-derived growth factor receptor, alpha polypeptide, CYFIP2 - cytoplasmic fmr1 interacting protein 2, NR2F2 - nuclear receptor subfamily 2, group f, member 2, RHOC - ras homol…
GO:0030198	extracellular matrix organization	2.92e-07	0.000267	5.49	19633	313	160	14	[FOXC1 - forkhead box c1, ITGA7 - integrin, alpha 7, MATN3 - matrilin 3, MMP14 - matrix metallopeptidase 14 (membrane-inserted), ELN - elastin, COL5A2 - collagen, type v, alpha 2, FOXF2 - forkhead box f2, PDGFRA - platelet-derived growth factor receptor, alpha polypeptide, BMP1 - bone morphogenetic protein 1, COL3A1 - collagen, type iii, alpha 1, VIT - vitrin, DCN - decorin, LAMB1 - laminin, beta…
GO:0048869	cellular developmental process	3.77e-07	0.000326	2.11	19633	2669	160	46	[HES5 - hairy and enhancer of split 5 (drosophila), DDIT4 - dna-damage-inducible transcript 4, CITED1 - cbp/p300-interacting transactivator, with glu/asp-rich carboxy-terminal domain, 1, ITGA7 - integrin, alpha 7, CTTN - cortactin, GSN - gelsolin, SPOCK1 - sparc/osteonectin, cwcv and kazal-like domains proteoglycan (testican) 1, PDGFRA - platelet-derived growth factor receptor, alpha polypeptide,…
GO:0042221	response to chemical	5.32e-07	0.000435	2.11	19633	2611	160	45	[DDIT4 - dna-damage-inducible transcript 4, CITED1 - cbp/p300-interacting transactivator, with glu/asp-rich carboxy-terminal domain, 1, ATP2B1 - atpase, ca++ transporting, plasma membrane 1, HSPA4L - heat shock 70kda protein 4-like, ATP2A2 - atpase, ca++ transporting, cardiac muscle, slow twitch 2, GSN - gelsolin, EEF1A2 - eukaryotic translation elongation factor 1 alpha 2, ARSB - arylsulfatase b…
GO:0010033	response to organic substance	5.56e-07	0.000432	2.29	19633	2092	160	39	[DDIT4 - dna-damage-inducible transcript 4, CITED1 - cbp/p300-interacting transactivator, with glu/asp-rich carboxy-terminal domain, 1, ATP2B1 - atpase, ca++ transporting, plasma membrane 1, HSPA4L - heat shock 70kda protein 4-like, ATP2A2 - atpase, ca++ transporting, cardiac muscle, slow twitch 2, GSN - gelsolin, ARSB - arylsulfatase b, PDGFRA - platelet-derived growth factor receptor, alpha pol…
GO:0048513	animal organ development	6.28e-07	0.000465	2.81	19633	1224	160	28	[HES5 - hairy and enhancer of split 5 (drosophila), DDIT4 - dna-damage-inducible transcript 4, ITGA7 - integrin, alpha 7, CITED1 - cbp/p300-interacting transactivator, with glu/asp-rich carboxy-terminal domain, 1, ATP2B1 - atpase, ca++ transporting, plasma membrane 1, FGFRL1 - fibroblast growth factor receptor-like 1, PAPSS2 - 3'-phosphoadenosine 5'-phosphosulfate synthase 2, PDGFRA - platelet-de…
GO:0016477	cell migration	8.22e-07	0.000581	3.31	19633	816	160	22	[ADAMTS12 - adam metallopeptidase with thrombospondin type 1 motif, 12, ANGPT1 - angiopoietin 1, DDIT4 - dna-damage-inducible transcript 4, FOXC1 - forkhead box c1, PTP4A3 - protein tyrosine phosphatase type iva, member 3, ARSB - arylsulfatase b, MMP14 - matrix metallopeptidase 14 (membrane-inserted), CCL2 - chemokine (c-c motif) ligand 2, SPOCK1 - sparc/osteonectin, cwcv and kazal-like domains p…
GO:0048870	cell motility	1.34e-06	0.000907	3.1	19633	909	160	23	[ADAMTS12 - adam metallopeptidase with thrombospondin type 1 motif, 12, ANGPT1 - angiopoietin 1, DDIT4 - dna-damage-inducible transcript 4, FOXC1 - forkhead box c1, PTP4A3 - protein tyrosine phosphatase type iva, member 3, CTTN - cortactin, ARSB - arylsulfatase b, MMP14 - matrix metallopeptidase 14 (membrane-inserted), CCL2 - chemokine (c-c motif) ligand 2, SPOCK1 - sparc/osteonectin, cwcv and ka…
GO:0043062	extracellular structure organization	1.45e-06	0.000942	4.8	19633	358	160	14	[FOXC1 - forkhead box c1, ITGA7 - integrin, alpha 7, MATN3 - matrilin 3, MMP14 - matrix metallopeptidase 14 (membrane-inserted), ELN - elastin, COL5A2 - collagen, type v, alpha 2, FOXF2 - forkhead box f2, PDGFRA - platelet-derived growth factor receptor, alpha polypeptide, BMP1 - bone morphogenetic protein 1, COL3A1 - collagen, type iii, alpha 1, VIT - vitrin, DCN - decorin, LAMB1 - laminin, beta…
GO:0051093	negative regulation of developmental process	2.39e-06	0.00149	2.91	19633	1012	160	24	[ADAMTS12 - adam metallopeptidase with thrombospondin type 1 motif, 12, HES5 - hairy and enhancer of split 5 (drosophila), FOXC1 - forkhead box c1, CITED1 - cbp/p300-interacting transactivator, with glu/asp-rich carboxy-terminal domain, 1, PPP3CA - protein phosphatase 3, catalytic subunit, alpha isozyme, PIAS3 - protein inhibitor of activated stat, 3, COL5A2 - collagen, type v, alpha 2, SPOCK1 - …
GO:0048729	tissue morphogenesis	2.66e-06	0.00159	4.56	19633	377	160	14	[HES5 - hairy and enhancer of split 5 (drosophila), CITED1 - cbp/p300-interacting transactivator, with glu/asp-rich carboxy-terminal domain, 1, FOXC1 - forkhead box c1, MATN3 - matrilin 3, MMP14 - matrix metallopeptidase 14 (membrane-inserted), TGFBR2 - transforming growth factor, beta receptor ii (70/80kda), SNAI2 - snail family zinc finger 2, NTN1 - netrin 1, COL3A1 - collagen, type iii, alpha …
GO:0009719	response to endogenous stimulus	2.74e-06	0.00158	2.89	19633	1020	160	24	[ADAMTS12 - adam metallopeptidase with thrombospondin type 1 motif, 12, DDIT4 - dna-damage-inducible transcript 4, FOXC1 - forkhead box c1, CITED1 - cbp/p300-interacting transactivator, with glu/asp-rich carboxy-terminal domain, 1, ATP2B1 - atpase, ca++ transporting, plasma membrane 1, PIAS3 - protein inhibitor of activated stat, 3, MMP14 - matrix metallopeptidase 14 (membrane-inserted), CCL2 - c…
GO:0030154	cell differentiation	3.53e-06	0.00196	2.29	19633	1823	160	34	[HES5 - hairy and enhancer of split 5 (drosophila), DDIT4 - dna-damage-inducible transcript 4, CITED1 - cbp/p300-interacting transactivator, with glu/asp-rich carboxy-terminal domain, 1, ITGA7 - integrin, alpha 7, SPOCK1 - sparc/osteonectin, cwcv and kazal-like domains proteoglycan (testican) 1, PDGFRA - platelet-derived growth factor receptor, alpha polypeptide, WWTR1 - ww domain containing tran…
GO:0007219	Notch signaling pathway	3.54e-06	0.0019	8.84	19633	111	160	8	[HES5 - hairy and enhancer of split 5 (drosophila), PTP4A3 - protein tyrosine phosphatase type iva, member 3, FOXC1 - forkhead box c1, HES4 - hairy and enhancer of split 4 (drosophila), HES6 - hairy and enhancer of split 6 (drosophila), GMDS - gdp-mannose 4,6-dehydratase, TGFBR2 - transforming growth factor, beta receptor ii (70/80kda), SNAI2 - snail family zinc finger 2]
GO:0009888	tissue development	5.18e-06	0.00268	3.61	19633	578	160	17	[HES5 - hairy and enhancer of split 5 (drosophila), CITED1 - cbp/p300-interacting transactivator, with glu/asp-rich carboxy-terminal domain, 1, FOXC1 - forkhead box c1, ATP2A2 - atpase, ca++ transporting, cardiac muscle, slow twitch 2, GSN - gelsolin, LARGE - like-glycosyltransferase, SNAI2 - snail family zinc finger 2, NR2F2 - nuclear receptor subfamily 2, group f, member 2, SDC1 - syndecan 1, M…
GO:0040011	locomotion	6.36e-06	0.00319	2.83	19633	998	160	23	[ADAMTS12 - adam metallopeptidase with thrombospondin type 1 motif, 12, ANGPT1 - angiopoietin 1, DDIT4 - dna-damage-inducible transcript 4, FOXC1 - forkhead box c1, PTP4A3 - protein tyrosine phosphatase type iva, member 3, CTTN - cortactin, ARSB - arylsulfatase b, MMP14 - matrix metallopeptidase 14 (membrane-inserted), CCL2 - chemokine (c-c motif) ligand 2, SPOCK1 - sparc/osteonectin, cwcv and ka…
GO:0023051	regulation of signaling	6.96e-06	0.00338	1.8	19633	3540	160	52	[HES5 - hairy and enhancer of split 5 (drosophila), ATP2B1 - atpase, ca++ transporting, plasma membrane 1, CTTN - cortactin, ATP2A2 - atpase, ca++ transporting, cardiac muscle, slow twitch 2, GSN - gelsolin, WWTR1 - ww domain containing transcription regulator 1, GCNT2 - glucosaminyl (n-acetyl) transferase 2, i-branching enzyme (i blood group), PRCP - prolylcarboxypeptidase (angiotensinase c), SO…
GO:0001501	skeletal system development	8.16e-06	0.00385	6.73	19633	164	160	9	[BMP1 - bone morphogenetic protein 1, PAPSS2 - 3'-phosphoadenosine 5'-phosphosulfate synthase 2, COL3A1 - collagen, type iii, alpha 1, FGFRL1 - fibroblast growth factor receptor-like 1, KLF10 - kruppel-like factor 10, MATN3 - matrilin 3, PTH1R - parathyroid hormone 1 receptor, COL5A2 - collagen, type v, alpha 2, TNFRSF11B - tumor necrosis factor receptor superfamily, member 11b]
GO:1901700	response to oxygen-containing compound	8.21e-06	0.00376	2.51	19633	1319	160	27	[DDIT4 - dna-damage-inducible transcript 4, CITED1 - cbp/p300-interacting transactivator, with glu/asp-rich carboxy-terminal domain, 1, ATP2B1 - atpase, ca++ transporting, plasma membrane 1, ATP2A2 - atpase, ca++ transporting, cardiac muscle, slow twitch 2, GSN - gelsolin, PDGFRA - platelet-derived growth factor receptor, alpha polypeptide, WFDC1 - wap four-disulfide core domain 1, NR2F2 - nuclea…
GO:0022603	regulation of anatomical structure morphogenesis	9.11e-06	0.00405	2.69	19633	1095	160	24	[ADAMTS12 - adam metallopeptidase with thrombospondin type 1 motif, 12, FOXC1 - forkhead box c1, CITED1 - cbp/p300-interacting transactivator, with glu/asp-rich carboxy-terminal domain, 1, ITGA7 - integrin, alpha 7, CTTN - cortactin, PPP3CA - protein phosphatase 3, catalytic subunit, alpha isozyme, RUNX2 - runt-related transcription factor 2, COL5A2 - collagen, type v, alpha 2, CCL2 - chemokine (…
GO:0098609	cell-cell adhesion	1.01e-05	0.00436	3.81	19633	483	160	15	[ITGA7 - integrin, alpha 7, FGFRL1 - fibroblast growth factor receptor-like 1, GNAS - gnas complex locus, TGFBR2 - transforming growth factor, beta receptor ii (70/80kda), PDGFRA - platelet-derived growth factor receptor, alpha polypeptide, CYFIP2 - cytoplasmic fmr1 interacting protein 2, NTN1 - netrin 1, ARVCF - armadillo repeat gene deleted in velocardiofacial syndrome, FBLIM1 - filamin binding…
GO:0051241	negative regulation of multicellular organismal process	1.02e-05	0.00428	2.54	19633	1256	160	26	[HES5 - hairy and enhancer of split 5 (drosophila), CITED1 - cbp/p300-interacting transactivator, with glu/asp-rich carboxy-terminal domain, 1, ATP2A2 - atpase, ca++ transporting, cardiac muscle, slow twitch 2, SPOCK1 - sparc/osteonectin, cwcv and kazal-like domains proteoglycan (testican) 1, PDGFRA - platelet-derived growth factor receptor, alpha polypeptide, NR2F2 - nuclear receptor subfamily 2…
GO:0048523	negative regulation of cellular process	1.68e-05	0.00689	1.63	19633	4673	160	62	[HES5 - hairy and enhancer of split 5 (drosophila), CTTN - cortactin, KIFAP3 - kinesin-associated protein 3, CAPG - capping protein (actin filament), gelsolin-like, CREG1 - cellular repressor of e1a-stimulated genes 1, GSN - gelsolin, SPOCK1 - sparc/osteonectin, cwcv and kazal-like domains proteoglycan (testican) 1, WWTR1 - ww domain containing transcription regulator 1, GCNT2 - glucosaminyl (n-a…
GO:0048518	positive regulation of biological process	1.73e-05	0.00692	1.53	19633	5863	160	73	[HES5 - hairy and enhancer of split 5 (drosophila), RGMB - rgm domain family, member b, CTTN - cortactin, KIFAP3 - kinesin-associated protein 3, ATP2A2 - atpase, ca++ transporting, cardiac muscle, slow twitch 2, GSN - gelsolin, WWTR1 - ww domain containing transcription regulator 1, OSBP - oxysterol binding protein, GCNT2 - glucosaminyl (n-acetyl) transferase 2, i-branching enzyme (i blood group)…
GO:0042476	odontogenesis	1.89e-05	0.00737	8.5	19633	101	160	7	[SDC1 - syndecan 1, FOXC1 - forkhead box c1, SOSTDC1 - sclerostin domain containing 1, LEF1 - lymphoid enhancer-binding factor 1, RUNX2 - runt-related transcription factor 2, PDGFRA - platelet-derived growth factor receptor, alpha polypeptide, LAMB1 - laminin, beta 1]
GO:0090287	regulation of cellular response to growth factor stimulus	2e-05	0.00759	4.8	19633	281	160	11	[CYFIP2 - cytoplasmic fmr1 interacting protein 2, ADAMTS12 - adam metallopeptidase with thrombospondin type 1 motif, 12, HES5 - hairy and enhancer of split 5 (drosophila), PTP4A3 - protein tyrosine phosphatase type iva, member 3, CITED1 - cbp/p300-interacting transactivator, with glu/asp-rich carboxy-terminal domain, 1, SOSTDC1 - sclerostin domain containing 1, DCN - decorin, FAM129B - family wit…
GO:0010646	regulation of cell communication	2.7e-05	0.01	1.75	19633	3511	160	50	[HES5 - hairy and enhancer of split 5 (drosophila), CTTN - cortactin, ATP2A2 - atpase, ca++ transporting, cardiac muscle, slow twitch 2, GSN - gelsolin, WWTR1 - ww domain containing transcription regulator 1, GCNT2 - glucosaminyl (n-acetyl) transferase 2, i-branching enzyme (i blood group), PRCP - prolylcarboxypeptidase (angiotensinase c), DCN - decorin, SOSTDC1 - sclerostin domain containing 1, …
GO:0043627	response to estrogen	2.89e-05	0.0105	10.09	19633	73	160	6	[CITED1 - cbp/p300-interacting transactivator, with glu/asp-rich carboxy-terminal domain, 1, CCND1 - cyclin d1, ARSB - arylsulfatase b, MMP14 - matrix metallopeptidase 14 (membrane-inserted), TGFBR2 - transforming growth factor, beta receptor ii (70/80kda), TNFRSF11B - tumor necrosis factor receptor superfamily, member 11b]
GO:0030203	glycosaminoglycan metabolic process	3.55e-05	0.0125	6.46	19633	152	160	8	[ANGPT1 - angiopoietin 1, SDC1 - syndecan 1, SDC2 - syndecan 2, FOXC1 - forkhead box c1, GCNT2 - glucosaminyl (n-acetyl) transferase 2, i-branching enzyme (i blood group), DCN - decorin, IDS - iduronate 2-sulfatase, ARSB - arylsulfatase b]
GO:0045934	negative regulation of nucleobase-containing compound metabolic process	3.76e-05	0.013	2.31	19633	1437	160	27	[HES5 - hairy and enhancer of split 5 (drosophila), DDIT4 - dna-damage-inducible transcript 4, CITED1 - cbp/p300-interacting transactivator, with glu/asp-rich carboxy-terminal domain, 1, LRRFIP1 - leucine rich repeat (in flii) interacting protein 1, CREG1 - cellular repressor of e1a-stimulated genes 1, WWTR1 - ww domain containing transcription regulator 1, NR2F2 - nuclear receptor subfamily 2, g…
GO:0010718	positive regulation of epithelial to mesenchymal transition	4.36e-05	0.0147	12.78	19633	48	160	5	[WWTR1 - ww domain containing transcription regulator 1, FOXC1 - forkhead box c1, GCNT2 - glucosaminyl (n-acetyl) transferase 2, i-branching enzyme (i blood group), LEF1 - lymphoid enhancer-binding factor 1, TGFBR2 - transforming growth factor, beta receptor ii (70/80kda)]
GO:0001756	somitogenesis	4.36e-05	0.0144	12.78	19633	48	160	5	[HES5 - hairy and enhancer of split 5 (drosophila), FOXC1 - forkhead box c1, HES4 - hairy and enhancer of split 4 (drosophila), HES6 - hairy and enhancer of split 6 (drosophila), LEF1 - lymphoid enhancer-binding factor 1]
GO:0007389	pattern specification process	5.04e-05	0.0163	4	19633	368	160	12	[NR2F2 - nuclear receptor subfamily 2, group f, member 2, HES5 - hairy and enhancer of split 5 (drosophila), FOXC1 - forkhead box c1, CITED1 - cbp/p300-interacting transactivator, with glu/asp-rich carboxy-terminal domain, 1, HES4 - hairy and enhancer of split 4 (drosophila), SMARCD3 - swi/snf related, matrix associated, actin dependent regulator of chromatin, subfamily d, member 3, SOSTDC1 - scl…
GO:0048704	embryonic skeletal system morphogenesis	5.23e-05	0.0166	9.09	19633	81	160	6	[GNAS - gnas complex locus, MMP14 - matrix metallopeptidase 14 (membrane-inserted), RUNX2 - runt-related transcription factor 2, SIX1 - six homeobox 1, TGFBR2 - transforming growth factor, beta receptor ii (70/80kda), PDGFRA - platelet-derived growth factor receptor, alpha polypeptide]
GO:1903507	negative regulation of nucleic acid-templated transcription	5.33e-05	0.0166	2.41	19633	1221	160	24	[HES5 - hairy and enhancer of split 5 (drosophila), FOXC1 - forkhead box c1, CITED1 - cbp/p300-interacting transactivator, with glu/asp-rich carboxy-terminal domain, 1, LRRFIP1 - leucine rich repeat (in flii) interacting protein 1, CREG1 - cellular repressor of e1a-stimulated genes 1, PIAS3 - protein inhibitor of activated stat, 3, FOXF2 - forkhead box f2, RUNX2 - runt-related transcription facto…
GO:0051253	negative regulation of RNA metabolic process	5.41e-05	0.0165	2.35	19633	1303	160	25	[HES5 - hairy and enhancer of split 5 (drosophila), CITED1 - cbp/p300-interacting transactivator, with glu/asp-rich carboxy-terminal domain, 1, LRRFIP1 - leucine rich repeat (in flii) interacting protein 1, CREG1 - cellular repressor of e1a-stimulated genes 1, WWTR1 - ww domain containing transcription regulator 1, NR2F2 - nuclear receptor subfamily 2, group f, member 2, GCLC - glutamate-cysteine…
GO:1902679	negative regulation of RNA biosynthetic process	5.47e-05	0.0164	2.41	19633	1223	160	24	[HES5 - hairy and enhancer of split 5 (drosophila), FOXC1 - forkhead box c1, CITED1 - cbp/p300-interacting transactivator, with glu/asp-rich carboxy-terminal domain, 1, LRRFIP1 - leucine rich repeat (in flii) interacting protein 1, CREG1 - cellular repressor of e1a-stimulated genes 1, PIAS3 - protein inhibitor of activated stat, 3, FOXF2 - forkhead box f2, RUNX2 - runt-related transcription facto…
GO:0001958	endochondral ossification	5.52e-05	0.0162	18.88	19633	26	160	4	[FOXC1 - forkhead box c1, MMP14 - matrix metallopeptidase 14 (membrane-inserted), GNAS - gnas complex locus, RUNX2 - runt-related transcription factor 2]
GO:0036075	replacement ossification	5.52e-05	0.0159	18.88	19633	26	160	4	[FOXC1 - forkhead box c1, MMP14 - matrix metallopeptidase 14 (membrane-inserted), GNAS - gnas complex locus, RUNX2 - runt-related transcription factor 2]
GO:0006022	aminoglycan metabolic process	5.58e-05	0.0158	6.06	19633	162	160	8	[ANGPT1 - angiopoietin 1, SDC1 - syndecan 1, SDC2 - syndecan 2, FOXC1 - forkhead box c1, GCNT2 - glucosaminyl (n-acetyl) transferase 2, i-branching enzyme (i blood group), DCN - decorin, IDS - iduronate 2-sulfatase, ARSB - arylsulfatase b]
GO:0048562	embryonic organ morphogenesis	5.76e-05	0.016	7.16	19633	120	160	7	[GNAS - gnas complex locus, MMP14 - matrix metallopeptidase 14 (membrane-inserted), RUNX2 - runt-related transcription factor 2, FOXF2 - forkhead box f2, SIX1 - six homeobox 1, TGFBR2 - transforming growth factor, beta receptor ii (70/80kda), PDGFRA - platelet-derived growth factor receptor, alpha polypeptide]
GO:0035239	tube morphogenesis	5.94e-05	0.0162	4.68	19633	262	160	10	[NTN1 - netrin 1, NR2F2 - nuclear receptor subfamily 2, group f, member 2, HES5 - hairy and enhancer of split 5 (drosophila), FOXC1 - forkhead box c1, CITED1 - cbp/p300-interacting transactivator, with glu/asp-rich carboxy-terminal domain, 1, LEF1 - lymphoid enhancer-binding factor 1, MMP14 - matrix metallopeptidase 14 (membrane-inserted), TEAD2 - tea domain family member 2, SIX1 - six homeobox 1…
GO:0035282	segmentation	6.44e-05	0.0173	11.8	19633	52	160	5	[HES5 - hairy and enhancer of split 5 (drosophila), FOXC1 - forkhead box c1, HES4 - hairy and enhancer of split 4 (drosophila), HES6 - hairy and enhancer of split 6 (drosophila), LEF1 - lymphoid enhancer-binding factor 1]
GO:0010717	regulation of epithelial to mesenchymal transition	7.81e-05	0.0206	8.46	19633	87	160	6	[PHLDB1 - pleckstrin homology-like domain, family b, member 1, WWTR1 - ww domain containing transcription regulator 1, FOXC1 - forkhead box c1, GCNT2 - glucosaminyl (n-acetyl) transferase 2, i-branching enzyme (i blood group), LEF1 - lymphoid enhancer-binding factor 1, TGFBR2 - transforming growth factor, beta receptor ii (70/80kda)]
GO:0071310	cellular response to organic substance	8.29e-05	0.0215	2.29	19633	1338	160	25	[DDIT4 - dna-damage-inducible transcript 4, ATP2B1 - atpase, ca++ transporting, plasma membrane 1, GSN - gelsolin, PDGFRA - platelet-derived growth factor receptor, alpha polypeptide, COL3A1 - collagen, type iii, alpha 1, GCLC - glutamate-cysteine ligase, catalytic subunit, SIX1 - six homeobox 1, NRIP1 - nuclear receptor interacting protein 1, GRIK5 - glutamate receptor, ionotropic, kainate 5, AD…
GO:0045596	negative regulation of cell differentiation	8.55e-05	0.0218	2.89	19633	721	160	17	[ADAMTS12 - adam metallopeptidase with thrombospondin type 1 motif, 12, HES5 - hairy and enhancer of split 5 (drosophila), CITED1 - cbp/p300-interacting transactivator, with glu/asp-rich carboxy-terminal domain, 1, PPP3CA - protein phosphatase 3, catalytic subunit, alpha isozyme, PIAS3 - protein inhibitor of activated stat, 3, COL5A2 - collagen, type v, alpha 2, SPOCK1 - sparc/osteonectin, cwcv a…
GO:0048522	positive regulation of cellular process	0.000144	0.0361	1.5	19633	5219	160	64	[HES5 - hairy and enhancer of split 5 (drosophila), RGMB - rgm domain family, member b, CTTN - cortactin, GSN - gelsolin, WWTR1 - ww domain containing transcription regulator 1, GCNT2 - glucosaminyl (n-acetyl) transferase 2, i-branching enzyme (i blood group), DCN - decorin, CHN1 - chimerin 1, ZAK - sterile alpha motif and leucine zipper containing kinase azk, PCBD1 - pterin-4 alpha-carbinolamine…
GO:0070887	cellular response to chemical stimulus	0.000145	0.0357	2.09	19633	1643	160	28	[DDIT4 - dna-damage-inducible transcript 4, ATP2B1 - atpase, ca++ transporting, plasma membrane 1, ATP2A2 - atpase, ca++ transporting, cardiac muscle, slow twitch 2, GSN - gelsolin, PDGFRA - platelet-derived growth factor receptor, alpha polypeptide, COL3A1 - collagen, type iii, alpha 1, GCLC - glutamate-cysteine ligase, catalytic subunit, SIX1 - six homeobox 1, NRIP1 - nuclear receptor interacti…
GO:0032989	cellular component morphogenesis	0.000147	0.0356	3.57	19633	412	160	12	[CYFIP2 - cytoplasmic fmr1 interacting protein 2, SDC2 - syndecan 2, CTTN - cortactin, VIT - vitrin, ADD1 - adducin 1 (alpha), CELSR2 - cadherin, egf lag seven-pass g-type receptor 2, TYRO3 - tyro3 protein tyrosine kinase, LEF1 - lymphoid enhancer-binding factor 1, MATN3 - matrilin 3, DCC - deleted in colorectal carcinoma, GPM6A - glycoprotein m6a, LAMB1 - laminin, beta 1]
GO:0006027	glycosaminoglycan catabolic process	0.00015	0.036	9.9	19633	62	160	5	[SDC1 - syndecan 1, SDC2 - syndecan 2, DCN - decorin, IDS - iduronate 2-sulfatase, ARSB - arylsulfatase b]
GO:0032501	multicellular organismal process	0.000152	0.0359	1.69	19633	3344	160	46	[HES5 - hairy and enhancer of split 5 (drosophila), OTOR - otoraplin, CITED1 - cbp/p300-interacting transactivator, with glu/asp-rich carboxy-terminal domain, 1, PAPSS2 - 3'-phosphoadenosine 5'-phosphosulfate synthase 2, ATP2A2 - atpase, ca++ transporting, cardiac muscle, slow twitch 2, CREG1 - cellular repressor of e1a-stimulated genes 1, GSN - gelsolin, ELN - elastin, PDGFRA - platelet-derived …
GO:0030334	regulation of cell migration	0.000153	0.0355	2.57	19633	907	160	19	[ANGPT1 - angiopoietin 1, PPP3CA - protein phosphatase 3, catalytic subunit, alpha isozyme, MMP14 - matrix metallopeptidase 14 (membrane-inserted), ARSB - arylsulfatase b, CCL2 - chemokine (c-c motif) ligand 2, TGFBR2 - transforming growth factor, beta receptor ii (70/80kda), PDGFRA - platelet-derived growth factor receptor, alpha polypeptide, SNAI2 - snail family zinc finger 2, NTN1 - netrin 1, …
GO:0060284	regulation of cell development	0.000153	0.035	2.57	19633	907	160	19	[HES5 - hairy and enhancer of split 5 (drosophila), CTTN - cortactin, ADD1 - adducin 1 (alpha), SMARCD3 - swi/snf related, matrix associated, actin dependent regulator of chromatin, subfamily d, member 3, PPP3CA - protein phosphatase 3, catalytic subunit, alpha isozyme, ARSB - arylsulfatase b, SPOCK1 - sparc/osteonectin, cwcv and kazal-like domains proteoglycan (testican) 1, SOX3 - sry (sex deter…
GO:0048519	negative regulation of biological process	0.000154	0.0348	1.48	19633	5560	160	67	[HES5 - hairy and enhancer of split 5 (drosophila), CTTN - cortactin, KIFAP3 - kinesin-associated protein 3, ATP2A2 - atpase, ca++ transporting, cardiac muscle, slow twitch 2, CAPG - capping protein (actin filament), gelsolin-like, CREG1 - cellular repressor of e1a-stimulated genes 1, GSN - gelsolin, SPOCK1 - sparc/osteonectin, cwcv and kazal-like domains proteoglycan (testican) 1, WWTR1 - ww dom…
GO:0048646	anatomical structure formation involved in morphogenesis	0.000166	0.0368	2.85	19633	689	160	16	[ANGPT1 - angiopoietin 1, HES5 - hairy and enhancer of split 5 (drosophila), FJX1 - four jointed box 1 (drosophila), FOXC1 - forkhead box c1, SMARCD3 - swi/snf related, matrix associated, actin dependent regulator of chromatin, subfamily d, member 3, MMP14 - matrix metallopeptidase 14 (membrane-inserted), CCL2 - chemokine (c-c motif) ligand 2, TGFBR2 - transforming growth factor, beta receptor ii…
GO:0030207	chondroitin sulfate catabolic process	0.000181	0.0397	26.29	19633	14	160	3	[DCN - decorin, IDS - iduronate 2-sulfatase, ARSB - arylsulfatase b]
GO:0110111	negative regulation of animal organ morphogenesis	0.000183	0.0395	14.02	19633	35	160	4	[FOXC1 - forkhead box c1, CITED1 - cbp/p300-interacting transactivator, with glu/asp-rich carboxy-terminal domain, 1, SIX1 - six homeobox 1, TNFRSF11B - tumor necrosis factor receptor superfamily, member 11b]
GO:2000736	regulation of stem cell differentiation	0.000202	0.0431	9.3	19633	66	160	5	[PWP1 - pwp1 homolog (s. cerevisiae), HES5 - hairy and enhancer of split 5 (drosophila), FOXC1 - forkhead box c1, TEAD2 - tea domain family member 2, PDGFRA - platelet-derived growth factor receptor, alpha polypeptide]
GO:0006026	aminoglycan catabolic process	0.000202	0.0425	9.3	19633	66	160	5	[SDC1 - syndecan 1, SDC2 - syndecan 2, DCN - decorin, IDS - iduronate 2-sulfatase, ARSB - arylsulfatase b]
GO:0016043	cellular component organization	0.000209	0.0433	1.5	19633	5065	160	62	[HES5 - hairy and enhancer of split 5 (drosophila), CTTN - cortactin, KIFAP3 - kinesin-associated protein 3, ATP2A2 - atpase, ca++ transporting, cardiac muscle, slow twitch 2, CAPG - capping protein (actin filament), gelsolin-like, GSN - gelsolin, ELN - elastin, WWTR1 - ww domain containing transcription regulator 1, DCN - decorin, ZAK - sterile alpha motif and leucine zipper containing kinase az…
GO:0048585	negative regulation of response to stimulus	0.000211	0.0432	2.08	19633	1593	160	27	[CAMK2N1 - calcium/calmodulin-dependent protein kinase ii inhibitor 1, DDIT4 - dna-damage-inducible transcript 4, CITED1 - cbp/p300-interacting transactivator, with glu/asp-rich carboxy-terminal domain, 1, CTTN - cortactin, NIM1 - serine/threonine-protein kinase nim1, PDGFRA - platelet-derived growth factor receptor, alpha polypeptide, WWTR1 - ww domain containing transcription regulator 1, WFDC1…
GO:0045892	negative regulation of transcription, DNA-templated	0.000214	0.0433	2.31	19633	1171	160	22	[HES5 - hairy and enhancer of split 5 (drosophila), FOXC1 - forkhead box c1, CITED1 - cbp/p300-interacting transactivator, with glu/asp-rich carboxy-terminal domain, 1, LRRFIP1 - leucine rich repeat (in flii) interacting protein 1, PIAS3 - protein inhibitor of activated stat, 3, FOXF2 - forkhead box f2, RUNX2 - runt-related transcription factor 2, AHR - aryl hydrocarbon receptor, SNAI2 - snail fa…
GO:0050767	regulation of neurogenesis	0.000215	0.0429	2.68	19633	779	160	17	[HES5 - hairy and enhancer of split 5 (drosophila), CTTN - cortactin, SMARCD3 - swi/snf related, matrix associated, actin dependent regulator of chromatin, subfamily d, member 3, PPP3CA - protein phosphatase 3, catalytic subunit, alpha isozyme, ARSB - arylsulfatase b, SPOCK1 - sparc/osteonectin, cwcv and kazal-like domains proteoglycan (testican) 1, SOX3 - sry (sex determining region y)-box 3, NT…
GO:0071230	cellular response to amino acid stimulus	0.000217	0.0427	9.16	19633	67	160	5	[COL3A1 - collagen, type iii, alpha 1, GCLC - glutamate-cysteine ligase, catalytic subunit, COL5A2 - collagen, type v, alpha 2, SIX1 - six homeobox 1, PDGFRA - platelet-derived growth factor receptor, alpha polypeptide]
GO:0003407	neural retina development	0.000225	0.0437	24.54	19633	15	160	3	[ATP2B1 - atpase, ca++ transporting, plasma membrane 1, SMARCD3 - swi/snf related, matrix associated, actin dependent regulator of chromatin, subfamily d, member 3, GPM6A - glycoprotein m6a]
GO:0051016	barbed-end actin filament capping	0.000225	0.0432	24.54	19633	15	160	3	[ADD1 - adducin 1 (alpha), CAPG - capping protein (actin filament), gelsolin-like, GSN - gelsolin]
GO:0071495	cellular response to endogenous stimulus	0.000225	0.0428	2.77	19633	708	160	16	[ADAMTS12 - adam metallopeptidase with thrombospondin type 1 motif, 12, DDIT4 - dna-damage-inducible transcript 4, FOXC1 - forkhead box c1, ATP2B1 - atpase, ca++ transporting, plasma membrane 1, COL5A2 - collagen, type v, alpha 2, CCL2 - chemokine (c-c motif) ligand 2, RUNX2 - runt-related transcription factor 2, AHR - aryl hydrocarbon receptor, PDGFRA - platelet-derived growth factor receptor, a…
GO:0050789	regulation of biological process	0.000242	0.0454	1.23	19633	11576	160	116	[CTTN - cortactin, KIFAP3 - kinesin-associated protein 3, CREG1 - cellular repressor of e1a-stimulated genes 1, IL13RA1 - interleukin 13 receptor, alpha 1, GSN - gelsolin, SPOCK1 - sparc/osteonectin, cwcv and kazal-like domains proteoglycan (testican) 1, WWTR1 - ww domain containing transcription regulator 1, OSBP - oxysterol binding protein, GCNT2 - glucosaminyl (n-acetyl) transferase 2, i-branc…
GO:0001568	blood vessel development	0.000257	0.0477	6.82	19633	108	160	6	[ANGPT1 - angiopoietin 1, NR2F2 - nuclear receptor subfamily 2, group f, member 2, LOXL1 - lysyl oxidase-like 1, LTBP1 - latent transforming growth factor beta binding protein 1, TGFBR2 - transforming growth factor, beta receptor ii (70/80kda), AHR - aryl hydrocarbon receptor]
GO:0071840	cellular component organization or biogenesis	0.000269	0.0493	1.49	19633	5109	160	62	[HES5 - hairy and enhancer of split 5 (drosophila), CTTN - cortactin, KIFAP3 - kinesin-associated protein 3, ATP2A2 - atpase, ca++ transporting, cardiac muscle, slow twitch 2, CAPG - capping protein (actin filament), gelsolin-like, GSN - gelsolin, ELN - elastin, WWTR1 - ww domain containing transcription regulator 1, DCN - decorin, ZAK - sterile alpha motif and leucine zipper containing kinase az…
GO:0050794	regulation of cellular process	0.000271	0.049	1.26	19633	10557	160	108	[CTTN - cortactin, KIFAP3 - kinesin-associated protein 3, CREG1 - cellular repressor of e1a-stimulated genes 1, IL13RA1 - interleukin 13 receptor, alpha 1, GSN - gelsolin, SPOCK1 - sparc/osteonectin, cwcv and kazal-like domains proteoglycan (testican) 1, WWTR1 - ww domain containing transcription regulator 1, GCNT2 - glucosaminyl (n-acetyl) transferase 2, i-branching enzyme (i blood group), DCN -…
GO:0009952	anterior/posterior pattern specification	0.000284	0.0508	5.54	19633	155	160	7	[NR2F2 - nuclear receptor subfamily 2, group f, member 2, HES5 - hairy and enhancer of split 5 (drosophila), FOXC1 - forkhead box c1, HES4 - hairy and enhancer of split 4 (drosophila), HES6 - hairy and enhancer of split 6 (drosophila), CELSR2 - cadherin, egf lag seven-pass g-type receptor 2, LEF1 - lymphoid enhancer-binding factor 1]
GO:0048705	skeletal system morphogenesis	0.000284	0.0502	6.69	19633	110	160	6	[GNAS - gnas complex locus, MMP14 - matrix metallopeptidase 14 (membrane-inserted), RUNX2 - runt-related transcription factor 2, SIX1 - six homeobox 1, TGFBR2 - transforming growth factor, beta receptor ii (70/80kda), PDGFRA - platelet-derived growth factor receptor, alpha polypeptide]
GO:0042475	odontogenesis of dentin-containing tooth	0.000285	0.0498	8.64	19633	71	160	5	[FOXC1 - forkhead box c1, SOSTDC1 - sclerostin domain containing 1, LEF1 - lymphoid enhancer-binding factor 1, RUNX2 - runt-related transcription factor 2, PDGFRA - platelet-derived growth factor receptor, alpha polypeptide]
GO:2000027	regulation of animal organ morphogenesis	0.000313	0.0541	4.72	19633	208	160	8	[FOXC1 - forkhead box c1, CITED1 - cbp/p300-interacting transactivator, with glu/asp-rich carboxy-terminal domain, 1, CELSR2 - cadherin, egf lag seven-pass g-type receptor 2, RUNX2 - runt-related transcription factor 2, SIX1 - six homeobox 1, TGFBR2 - transforming growth factor, beta receptor ii (70/80kda), TNFRSF11B - tumor necrosis factor receptor superfamily, member 11b, SNAI2 - snail family z…
GO:0001503	ossification	0.000329	0.0562	6.52	19633	113	160	6	[BMP1 - bone morphogenetic protein 1, FOXC1 - forkhead box c1, GNAS - gnas complex locus, MMP14 - matrix metallopeptidase 14 (membrane-inserted), RUNX2 - runt-related transcription factor 2, COL5A2 - collagen, type v, alpha 2]
GO:2000145	regulation of cell motility	0.00033	0.0559	2.42	19633	964	160	19	[ANGPT1 - angiopoietin 1, PPP3CA - protein phosphatase 3, catalytic subunit, alpha isozyme, MMP14 - matrix metallopeptidase 14 (membrane-inserted), ARSB - arylsulfatase b, CCL2 - chemokine (c-c motif) ligand 2, TGFBR2 - transforming growth factor, beta receptor ii (70/80kda), PDGFRA - platelet-derived growth factor receptor, alpha polypeptide, SNAI2 - snail family zinc finger 2, NTN1 - netrin 1, …
GO:0099170	postsynaptic modulation of chemical synaptic transmission	0.000332	0.0556	21.65	19633	17	160	3	[PPP3CA - protein phosphatase 3, catalytic subunit, alpha isozyme, GRM5 - glutamate receptor, metabotropic 5, DCC - deleted in colorectal carcinoma]
GO:0001764	neuron migration	0.000345	0.057	6.46	19633	114	160	6	[NTN1 - netrin 1, NR2F2 - nuclear receptor subfamily 2, group f, member 2, DDIT4 - dna-damage-inducible transcript 4, DCC - deleted in colorectal carcinoma, SPOCK1 - sparc/osteonectin, cwcv and kazal-like domains proteoglycan (testican) 1, GPM6A - glycoprotein m6a]
GO:0009966	regulation of signal transduction	0.000345	0.0565	1.67	19633	3160	160	43	[HES5 - hairy and enhancer of split 5 (drosophila), CAMK2N1 - calcium/calmodulin-dependent protein kinase ii inhibitor 1, DDIT4 - dna-damage-inducible transcript 4, CITED1 - cbp/p300-interacting transactivator, with glu/asp-rich carboxy-terminal domain, 1, CTTN - cortactin, NIM1 - serine/threonine-protein kinase nim1, GSN - gelsolin, PDGFRA - platelet-derived growth factor receptor, alpha polypep…
GO:1901701	cellular response to oxygen-containing compound	0.000358	0.0581	2.56	19633	814	160	17	[GRIK5 - glutamate receptor, ionotropic, kainate 5, DDIT4 - dna-damage-inducible transcript 4, ATP2B1 - atpase, ca++ transporting, plasma membrane 1, PPP3CA - protein phosphatase 3, catalytic subunit, alpha isozyme, RPS3 - ribosomal protein s3, CCL2 - chemokine (c-c motif) ligand 2, COL5A2 - collagen, type v, alpha 2, AHR - aryl hydrocarbon receptor, PDGFRA - platelet-derived growth factor recept…
GO:0033993	response to lipid	0.000363	0.0582	2.66	19633	739	160	16	[LOXL1 - lysyl oxidase-like 1, DDIT4 - dna-damage-inducible transcript 4, CITED1 - cbp/p300-interacting transactivator, with glu/asp-rich carboxy-terminal domain, 1, ATP2B1 - atpase, ca++ transporting, plasma membrane 1, ATP2A2 - atpase, ca++ transporting, cardiac muscle, slow twitch 2, CCL2 - chemokine (c-c motif) ligand 2, TGFBR2 - transforming growth factor, beta receptor ii (70/80kda), AHR - …
GO:1902842	negative regulation of netrin-activated signaling pathway	0.000392	0.0622	61.35	19633	4	160	2	[NTN1 - netrin 1, DCC - deleted in colorectal carcinoma]
GO:1902841	regulation of netrin-activated signaling pathway	0.000392	0.0616	61.35	19633	4	160	2	[NTN1 - netrin 1, DCC - deleted in colorectal carcinoma]
GO:0036438	maintenance of lens transparency	0.000392	0.0609	61.35	19633	4	160	2	[FOXC1 - forkhead box c1, GCNT2 - glucosaminyl (n-acetyl) transferase 2, i-branching enzyme (i blood group)]
GO:0031327	negative regulation of cellular biosynthetic process	0.000405	0.0624	2.03	19633	1571	160	26	[HES5 - hairy and enhancer of split 5 (drosophila), DDIT4 - dna-damage-inducible transcript 4, CITED1 - cbp/p300-interacting transactivator, with glu/asp-rich carboxy-terminal domain, 1, LRRFIP1 - leucine rich repeat (in flii) interacting protein 1, CREG1 - cellular repressor of e1a-stimulated genes 1, WWTR1 - ww domain containing transcription regulator 1, NR2F2 - nuclear receptor subfamily 2, g…
GO:0045665	negative regulation of neuron differentiation	0.000415	0.0633	4.52	19633	217	160	8	[NTN1 - netrin 1, HES5 - hairy and enhancer of split 5 (drosophila), LPAR1 - lysophosphatidic acid receptor 1, PPP3CA - protein phosphatase 3, catalytic subunit, alpha isozyme, DCC - deleted in colorectal carcinoma, PTPRG - protein tyrosine phosphatase, receptor type, g, SOX3 - sry (sex determining region y)-box 3, SPOCK1 - sparc/osteonectin, cwcv and kazal-like domains proteoglycan (testican) 1]
GO:0048731	system development	0.000418	0.0631	2.73	19633	674	160	15	[ANGPT1 - angiopoietin 1, FGFRL1 - fibroblast growth factor receptor-like 1, PAPSS2 - 3'-phosphoadenosine 5'-phosphosulfate synthase 2, MATN3 - matrilin 3, ARSB - arylsulfatase b, COL5A2 - collagen, type v, alpha 2, SPOCK1 - sparc/osteonectin, cwcv and kazal-like domains proteoglycan (testican) 1, SOX3 - sry (sex determining region y)-box 3, PDGFRA - platelet-derived growth factor receptor, alpha…
GO:0003179	heart valve morphogenesis	0.000447	0.0669	11.16	19633	44	160	4	[FGFRL1 - fibroblast growth factor receptor-like 1, ELN - elastin, TGFBR2 - transforming growth factor, beta receptor ii (70/80kda), SNAI2 - snail family zinc finger 2]
GO:0048598	embryonic morphogenesis	0.000461	0.0683	3.37	19633	401	160	11	[NTN1 - netrin 1, ZAK - sterile alpha motif and leucine zipper containing kinase azk, LEF1 - lymphoid enhancer-binding factor 1, MMP14 - matrix metallopeptidase 14 (membrane-inserted), GNAS - gnas complex locus, FOXF2 - forkhead box f2, RUNX2 - runt-related transcription factor 2, TEAD2 - tea domain family member 2, SIX1 - six homeobox 1, TGFBR2 - transforming growth factor, beta receptor ii (70/…
GO:0002009	morphogenesis of an epithelium	0.000471	0.0691	3.97	19633	278	160	9	[NTN1 - netrin 1, HES5 - hairy and enhancer of split 5 (drosophila), CITED1 - cbp/p300-interacting transactivator, with glu/asp-rich carboxy-terminal domain, 1, SOSTDC1 - sclerostin domain containing 1, LEF1 - lymphoid enhancer-binding factor 1, MMP14 - matrix metallopeptidase 14 (membrane-inserted), TEAD2 - tea domain family member 2, SIX1 - six homeobox 1, TGFBR2 - transforming growth factor, b…
GO:0009968	negative regulation of signal transduction	0.000481	0.07	2.17	19633	1242	160	22	[ADAMTS12 - adam metallopeptidase with thrombospondin type 1 motif, 12, CAMK2N1 - calcium/calmodulin-dependent protein kinase ii inhibitor 1, DDIT4 - dna-damage-inducible transcript 4, CITED1 - cbp/p300-interacting transactivator, with glu/asp-rich carboxy-terminal domain, 1, CTTN - cortactin, NIM1 - serine/threonine-protein kinase nim1, MMP14 - matrix metallopeptidase 14 (membrane-inserted), EPH…
GO:0050768	negative regulation of neurogenesis	0.000483	0.0696	3.96	19633	279	160	9	[NTN1 - netrin 1, HES5 - hairy and enhancer of split 5 (drosophila), LPAR1 - lysophosphatidic acid receptor 1, COL3A1 - collagen, type iii, alpha 1, PPP3CA - protein phosphatase 3, catalytic subunit, alpha isozyme, DCC - deleted in colorectal carcinoma, PTPRG - protein tyrosine phosphatase, receptor type, g, SOX3 - sry (sex determining region y)-box 3, SPOCK1 - sparc/osteonectin, cwcv and kazal-l…
GO:0007169	transmembrane receptor protein tyrosine kinase signaling pathway	0.000494	0.0705	3.13	19633	471	160	12	[CYFIP2 - cytoplasmic fmr1 interacting protein 2, ANGPT1 - angiopoietin 1, DDIT4 - dna-damage-inducible transcript 4, FOXC1 - forkhead box c1, MPZL1 - myelin protein zero-like 1, SDC2 - syndecan 2, FGFRL1 - fibroblast growth factor receptor-like 1, CHN1 - chimerin 1, KIF16B - kinesin family member 16b, PTPRG - protein tyrosine phosphatase, receptor type, g, EPHA5 - eph receptor a5, PDGFRA - plate…
GO:0042060	wound healing	0.000496	0.0702	7.67	19633	80	160	5	[SDC1 - syndecan 1, COL3A1 - collagen, type iii, alpha 1, DCN - decorin, TGFBR2 - transforming growth factor, beta receptor ii (70/80kda), PDGFRA - platelet-derived growth factor receptor, alpha polypeptide]
GO:0060021	roof of mouth development	0.000496	0.0695	7.67	19633	80	160	5	[LEF1 - lymphoid enhancer-binding factor 1, FOXF2 - forkhead box f2, TGFBR2 - transforming growth factor, beta receptor ii (70/80kda), PDGFRA - platelet-derived growth factor receptor, alpha polypeptide, SNAI2 - snail family zinc finger 2]
GO:0010558	negative regulation of macromolecule biosynthetic process	0.000508	0.0705	2.04	19633	1506	160	25	[HES5 - hairy and enhancer of split 5 (drosophila), CITED1 - cbp/p300-interacting transactivator, with glu/asp-rich carboxy-terminal domain, 1, LRRFIP1 - leucine rich repeat (in flii) interacting protein 1, CREG1 - cellular repressor of e1a-stimulated genes 1, WWTR1 - ww domain containing transcription regulator 1, NR2F2 - nuclear receptor subfamily 2, group f, member 2, GCLC - glutamate-cysteine…
GO:0009890	negative regulation of biosynthetic process	0.00051	0.0703	2	19633	1595	160	26	[HES5 - hairy and enhancer of split 5 (drosophila), DDIT4 - dna-damage-inducible transcript 4, CITED1 - cbp/p300-interacting transactivator, with glu/asp-rich carboxy-terminal domain, 1, LRRFIP1 - leucine rich repeat (in flii) interacting protein 1, CREG1 - cellular repressor of e1a-stimulated genes 1, WWTR1 - ww domain containing transcription regulator 1, NR2F2 - nuclear receptor subfamily 2, g…
GO:0010648	negative regulation of cell communication	0.000545	0.0743	2.11	19633	1339	160	23	[ADAMTS12 - adam metallopeptidase with thrombospondin type 1 motif, 12, CAMK2N1 - calcium/calmodulin-dependent protein kinase ii inhibitor 1, DDIT4 - dna-damage-inducible transcript 4, CITED1 - cbp/p300-interacting transactivator, with glu/asp-rich carboxy-terminal domain, 1, CTTN - cortactin, NIM1 - serine/threonine-protein kinase nim1, PPP3CA - protein phosphatase 3, catalytic subunit, alpha is…
GO:0023057	negative regulation of signaling	0.000568	0.0768	2.1	19633	1343	160	23	[ADAMTS12 - adam metallopeptidase with thrombospondin type 1 motif, 12, CAMK2N1 - calcium/calmodulin-dependent protein kinase ii inhibitor 1, DDIT4 - dna-damage-inducible transcript 4, CITED1 - cbp/p300-interacting transactivator, with glu/asp-rich carboxy-terminal domain, 1, CTTN - cortactin, NIM1 - serine/threonine-protein kinase nim1, PPP3CA - protein phosphatase 3, catalytic subunit, alpha is…
GO:0031325	positive regulation of cellular metabolic process	0.000591	0.0793	1.63	19633	3240	160	43	[HES5 - hairy and enhancer of split 5 (drosophila), RGMB - rgm domain family, member b, CITED1 - cbp/p300-interacting transactivator, with glu/asp-rich carboxy-terminal domain, 1, POLDIP3 - polymerase (dna-directed), delta interacting protein 3, GSN - gelsolin, EEF1A2 - eukaryotic translation elongation factor 1 alpha 2, PDGFRA - platelet-derived growth factor receptor, alpha polypeptide, WWTR1 -…
GO:0048341	paraxial mesoderm formation	0.000649	0.0864	49.08	19633	5	160	2	[FOXC1 - forkhead box c1, LEF1 - lymphoid enhancer-binding factor 1]
GO:0035295	tube development	0.000652	0.0859	4.83	19633	178	160	7	[HES5 - hairy and enhancer of split 5 (drosophila), SDC1 - syndecan 1, FOXC1 - forkhead box c1, COL3A1 - collagen, type iii, alpha 1, FOXF2 - forkhead box f2, SIX1 - six homeobox 1, TGFBR2 - transforming growth factor, beta receptor ii (70/80kda)]
GO:0019538	protein metabolic process	0.000709	0.0927	1.54	19633	3992	160	50	[PDP1 - pyruvate dehyrogenase phosphatase catalytic subunit 1, P4HTM - prolyl 4-hydroxylase, transmembrane (endoplasmic reticulum), GSN - gelsolin, WWTR1 - ww domain containing transcription regulator 1, GCNT2 - glucosaminyl (n-acetyl) transferase 2, i-branching enzyme (i blood group), PRCP - prolylcarboxypeptidase (angiotensinase c), DCN - decorin, ZAK - sterile alpha motif and leucine zipper co…
GO:0051172	negative regulation of nitrogen compound metabolic process	0.000722	0.0936	1.75	19633	2379	160	34	[HES5 - hairy and enhancer of split 5 (drosophila), CAMK2N1 - calcium/calmodulin-dependent protein kinase ii inhibitor 1, DDIT4 - dna-damage-inducible transcript 4, CITED1 - cbp/p300-interacting transactivator, with glu/asp-rich carboxy-terminal domain, 1, LRRFIP1 - leucine rich repeat (in flii) interacting protein 1, CREG1 - cellular repressor of e1a-stimulated genes 1, SPOCK1 - sparc/osteonecti…
GO:1901564	organonitrogen compound metabolic process	0.000734	0.0943	1.45	19633	5072	160	60	[PDP1 - pyruvate dehyrogenase phosphatase catalytic subunit 1, P4HTM - prolyl 4-hydroxylase, transmembrane (endoplasmic reticulum), GSN - gelsolin, WWTR1 - ww domain containing transcription regulator 1, GCNT2 - glucosaminyl (n-acetyl) transferase 2, i-branching enzyme (i blood group), PRCP - prolylcarboxypeptidase (angiotensinase c), DCN - decorin, ZAK - sterile alpha motif and leucine zipper co…
GO:1901214	regulation of neuron death	0.000738	0.0941	3.73	19633	296	160	9	[GRIK5 - glutamate receptor, ionotropic, kainate 5, ANGPT1 - angiopoietin 1, DDIT4 - dna-damage-inducible transcript 4, CITED1 - cbp/p300-interacting transactivator, with glu/asp-rich carboxy-terminal domain, 1, TYRO3 - tyro3 protein tyrosine kinase, GCLC - glutamate-cysteine ligase, catalytic subunit, DCC - deleted in colorectal carcinoma, CCL2 - chemokine (c-c motif) ligand 2, SIX1 - six homeob…
GO:0051961	negative regulation of nervous system development	0.000756	0.0956	3.72	19633	297	160	9	[NTN1 - netrin 1, HES5 - hairy and enhancer of split 5 (drosophila), LPAR1 - lysophosphatidic acid receptor 1, COL3A1 - collagen, type iii, alpha 1, PPP3CA - protein phosphatase 3, catalytic subunit, alpha isozyme, DCC - deleted in colorectal carcinoma, PTPRG - protein tyrosine phosphatase, receptor type, g, SOX3 - sry (sex determining region y)-box 3, SPOCK1 - sparc/osteonectin, cwcv and kazal-l…
GO:0030509	BMP signaling pathway	0.000767	0.0963	6.97	19633	88	160	5	[RGMB - rgm domain family, member b, SOSTDC1 - sclerostin domain containing 1, FSTL1 - follistatin-like 1, LEF1 - lymphoid enhancer-binding factor 1, RUNX2 - runt-related transcription factor 2]
GO:0051960	regulation of nervous system development	0.000808	0.101	2.38	19633	875	160	17	[HES5 - hairy and enhancer of split 5 (drosophila), CTTN - cortactin, SMARCD3 - swi/snf related, matrix associated, actin dependent regulator of chromatin, subfamily d, member 3, PPP3CA - protein phosphatase 3, catalytic subunit, alpha isozyme, ARSB - arylsulfatase b, SPOCK1 - sparc/osteonectin, cwcv and kazal-like domains proteoglycan (testican) 1, SOX3 - sry (sex determining region y)-box 3, NT…
GO:0040012	regulation of locomotion	0.000812	0.1	2.25	19633	1038	160	19	[ANGPT1 - angiopoietin 1, PPP3CA - protein phosphatase 3, catalytic subunit, alpha isozyme, MMP14 - matrix metallopeptidase 14 (membrane-inserted), ARSB - arylsulfatase b, CCL2 - chemokine (c-c motif) ligand 2, TGFBR2 - transforming growth factor, beta receptor ii (70/80kda), PDGFRA - platelet-derived growth factor receptor, alpha polypeptide, SNAI2 - snail family zinc finger 2, NTN1 - netrin 1, …
GO:1902547	regulation of cellular response to vascular endothelial growth factor stimulus	0.000834	0.102	16.01	19633	23	160	3	[ADAMTS12 - adam metallopeptidase with thrombospondin type 1 motif, 12, PTP4A3 - protein tyrosine phosphatase type iva, member 3, DCN - decorin]
GO:0051270	regulation of cellular component movement	0.00084	0.102	2.24	19633	1041	160	19	[ANGPT1 - angiopoietin 1, PPP3CA - protein phosphatase 3, catalytic subunit, alpha isozyme, MMP14 - matrix metallopeptidase 14 (membrane-inserted), ARSB - arylsulfatase b, CCL2 - chemokine (c-c motif) ligand 2, TGFBR2 - transforming growth factor, beta receptor ii (70/80kda), PDGFRA - platelet-derived growth factor receptor, alpha polypeptide, SNAI2 - snail family zinc finger 2, NTN1 - netrin 1, …
GO:0060249	anatomical structure homeostasis	0.00087	0.105	3.64	19633	303	160	9	[WWTR1 - ww domain containing transcription regulator 1, FOXC1 - forkhead box c1, GCNT2 - glucosaminyl (n-acetyl) transferase 2, i-branching enzyme (i blood group), ATP2B1 - atpase, ca++ transporting, plasma membrane 1, ADD1 - adducin 1 (alpha), TYRO3 - tyro3 protein tyrosine kinase, PTH1R - parathyroid hormone 1 receptor, GNAS - gnas complex locus, LARGE - like-glycosyltransferase]
GO:0003002	regionalization	0.000872	0.104	4.04	19633	243	160	8	[NR2F2 - nuclear receptor subfamily 2, group f, member 2, HES5 - hairy and enhancer of split 5 (drosophila), FOXC1 - forkhead box c1, HES4 - hairy and enhancer of split 4 (drosophila), SMARCD3 - swi/snf related, matrix associated, actin dependent regulator of chromatin, subfamily d, member 3, HES6 - hairy and enhancer of split 6 (drosophila), CELSR2 - cadherin, egf lag seven-pass g-type receptor …
GO:0000902	cell morphogenesis	0.000899	0.107	4.57	19633	188	160	7	[CYFIP2 - cytoplasmic fmr1 interacting protein 2, VIT - vitrin, ADD1 - adducin 1 (alpha), LEF1 - lymphoid enhancer-binding factor 1, TYRO3 - tyro3 protein tyrosine kinase, MATN3 - matrilin 3, LAMB1 - laminin, beta 1]
GO:0042127	regulation of cell proliferation	0.000932	0.11	1.92	19633	1661	160	26	[HES5 - hairy and enhancer of split 5 (drosophila), CAMK2N1 - calcium/calmodulin-dependent protein kinase ii inhibitor 1, FGFRL1 - fibroblast growth factor receptor-like 1, KIFAP3 - kinesin-associated protein 3, RPS15A - ribosomal protein s15a, PDGFRA - platelet-derived growth factor receptor, alpha polypeptide, WWTR1 - ww domain containing transcription regulator 1, WFDC1 - wap four-disulfide co…
GO:0043615	astrocyte cell migration	0.000969	0.113	40.9	19633	6	160	2	[MMP14 - matrix metallopeptidase 14 (membrane-inserted), CCL2 - chemokine (c-c motif) ligand 2]
